# Supplementary material for: Comparative Effects of Abdominal Bracing and Valsalva Maneuver on Cerebral and Peripheral Hemodynamics in Healthy Adults: A Randomized Crossover Study
Source: Medicina (Kaunas). 2025 Nov 14;61(11):2031. doi: 10.3390/medicina61112031 (PMC12654084; doi:10.3390/medicina61112031)
Supplement: Supplementary file 1 [file medicina-61-02031-s001.zip]

Archive with 1 entries (1 files):
- medicina-3929549-supplementary.pdf
